# Supplementary material for: Polyethylene Terephthalate Glycolysis: Kinetic Modeling and Validation
Source: Polymers (Basel). 2025 Aug 20;17(16):2246. doi: 10.3390/polym17162246 (PMC12389461; doi:10.3390/polym17162246)
Supplement: Supplementary file 1 [file polymers-17-02246-s001.zip]

Archive with 1 entries (1 files):
- polymers-3789670-supplementary.pdf
